# Supplementary material for: Different SF3B1 Mutation Hotspots Show Hematopoietic Lineage-Specific VAF Patterns and Correlate with Distinct Genetic and Prognostic Profiles in Patients with Myeloid Neoplasms
Source: Cancers (Basel). 2026 Apr 20;18(8):1308. doi: 10.3390/cancers18081308 (PMC13114748; doi:10.3390/cancers18081308)
Supplement: Supplementary file 1 [file cancers-18-01308-s001.zip › Supplementary Files/Supplementary Table S1.xlsx]

## Sheet: Hoja1
Supplemental Table S1: SF3B1 patients.
Patient	Change	genomic position	dbSNP	MAF (1000G)	VAF in BM (%)	VAF in CD3+ (%)	CD3+ Purity	No pure portion	VAF threshold acceptance in CD3+	Age dx.	MDS (WHO 2016	MDS (WHO 2022)	Karyotype	B (%)	P (x10^9/L)	H (x10^9/L)	N (x10^9/L)	L (x10^9/L)	RS (%)	IPSS-R
1	c.G1998C:p.K666N	198267359	rs377023736	0	46.89	46.67	87.9	12.1	5.67369	79	CMML-1	CMML-1	47,XX,+21[13]/46,XX [7]	3	278	11.1	3.4	6.1	ND	3
2	c.A2098G:p.K700E	197402110	rs559063155	0.0001997	41.22	19.14	94.44	5.56	2.29183	49	MDS-MLD	MDS-SF3B1	46,XY,del(20)(q11.2)[9]/46,XY[3]	2	190	7.9	2.1	4.2	0	2
3	c.A422G:p.Y141C	197418945	rs199913219	0.0001997	58.7	43.18	99.8	0.2	0.117391	ND	ND	MDS-SF3B1	ND	2	82	12	2.7	5.2	4	ND
4	c.G1998C:p.K666N	197402635	rs377023736	0	29	19.48	ND	ND	ND	54	MDS-RS-MLD	MDS-SF3B1	47,XX,+der(5)t(1;5)(q12;q11.2)[10]/46,XX[10]	0	29	10.4	4.2	5.1	12	3
5	c.G1866T:p.E622D	197402767	ND	0	49	21	85.2	14.8	7.252	74	MDS-RS-MLD	MDS-SF3B1	46,XY[20]	1	375	10.5	4.5	6.8	41	1
6	c.A2342G:p.D781G	197401770	rs756424171	0	32.5	21.43	97.1	2.9	0.9425	73	MDS del(5q)	MDS del(5q)	46,XX,del(5)(q13q31)[7]/46,XX[13]	4	169	10.1	4.5	2.5	0	2
7	c.A2098G:p.K700E	198266834	rs559063155	0.0001997	46.59	5.87	88.3	11.7	5.45103	71	MDS-RS-MLD	MDS-SF3B1	46,XY[20]	3	97.5	13.4	5.2	8.7	27	ND
8	c.A2098G:p.K700E	198266834	rs559063155	0.0001997	41.98	9.12	94.9	5.1	2.14098	57	AML	AML	46,XY,t(3;3)(q21;q26)[18]/46,XY[2]	9	225	6.8	1.9	3.7	ND	0
9	c.A2098G:p.K700E	197402110	rs559063155	0.0001997	36.47	3.41	96	4	1.4588	61	MDS/MPN	MDS/MPN	46,XY[20]	1	451	12.6	5.5	9	65	ND
10	c.A2098G:p.K700E	197402110	rs559063155	0.0010225	44.03	8.64	85	15	6.6045	71	MDS/MPN	MDS/MPN	46,XY,del(11)(q21)[23]	2	267	9.7	1.3	4.5	68	ND
11	c.C1986A:p.H662Q	197402647	rs778467242	4.19e-05	36.03	8.7	91.9	8.1	2.91843	70	MDS/MPN	MDS/MPN	46,XY[20]	1	100.1	9.4	1.5	4.4	40	ND
12	c.A1997G:p.K666R	197402636	rs374250186	0.0006418	46.15	7.22	94.1	5.9	2.72285	65	MDS/MPN	MDS/MPN	46,XY[20]	ND	430	8.5	5.9	7.9	32	2
13	c.C1986G:p.H662Q	198267371	rs778467242	0	35.39	0	98	2	0.7078	70	MDS-MLD	MDS-SF3B1	46,XX[20]	1	201	9.8	1.3	3.2	ND	1
14	c.A2098G:p.K700E	198266834	rs559063155	0.0001997	3.27	0	98.6	1.4	0.04578	53	MDS-EB2	MDS-IB2	46,XY,del(3)(q21q26)[3]/46, XY [17]	12	120	10	0.9	2.7	0	5
15	c.A2098G:p.K700E	197402110	rs559063155	0.0001997	32.39	0	95	5	1.61972	63	MDS del(5q)	MDS del(5q)	46, XX,del(5)(q13q33)[6]/46,XX [8]	3.5	583	9.1	5.2	9.6	ND	3.5
16	c.A2098G:p.K700E	197402110	rs559063155	0.0001997	16.3	0	75.3	24.7	4.0261	67	MDS del(5q)	MDS del(5q)	46,XX,del(5q13q33)[20]	0	113	9.5	1.7	3.9	0	ND
17	c.A2098G:p.K700E	197402110	rs559063155	0.0001997	10.56	1.18	93.795	6.205	0.655248	65	MDS del(5q)	MDS del(5q)	46,XX,del(5)(q12q33)[12]/46,XX[3]	0	306	8.5	0.7	2.1	16	ND
18	c.G2225A:p.G742D	197401887	rs755415626	0	42.85	0	95.9	4.1	1.75685	73	MDS-RS-MLD	MDS-SF3B1	46,XY[20]	1	383	9.5	7.3	10.2	19	2
19	c.A2098G:p.K700E	197402110	rs559063155	0.0001997	8.38	0	ND	ND	ND	58	MDS-EB2	MDS-IB2	46,XX,del(5)(q13q31)[6]/46,XX,t(X;21)(p11.2;q22.1)[2]/46,XX[12]	11	147	8.6	1.5	3.1	1	4
20	c.T2343A:p.D781E	197401769	ND	0	15.66	0	97.34	2.66	0.416627	89	MDS-EB2	MDS-IB2	46,XY,del(5)(q13q33)[9]/46,XY,del(20)(q11.2)[3]/46,XY,del(5)(q13q33),del(20)(q11.2)[3]/46,XY[5]	14	56	7.2	0.6	2.2	0	5
21	c.A2098G:p.K700E	197402110	rs559063155	0.0001997	3.1	0	87.35	12.65	0.392248	84	MDS-MLD	MDS-SF3B1	46,X,idic(X)(q13)[7]/46,XX[13]	1	117	12.6	6	7.9	0	2
22	c.A1997G:p.K666R	197402636	rs374250186	0.0006418	25.5	0	96	4	1.02013	77	MDS/MPN	MDS/MPN	45,X,-Y[16]/46,XY[4]	2	10.8	7.7	4.8	7.1	44	1
23	c.A2098G:p.K700E	197402110	rs559063155	0.0001997	41.77	1.04	94.83	5.17	2.15962	76	MDS-RS-MLD	MDS-SF3B1	ND	0	405	9	3.7	10	78	2
VAF: Variant allele Frequency; ND: Non determined; MDS-MLD: MDS with multilineage dysplasia (MDS-MLD); CMML: Chronic Myelomonocytic Leukemia type 1; AML: Acute myeloid leukemia; MDS/MPN: Myelodysplastic/Myeloproliferative Neoplasms; B:blasts; P:platelets; H:hemoglobin; N:neutrophils; L: leucocytes; RS: Ring sideroblasts
