# Supplementary material for: Different SF3B1 Mutation Hotspots Show Hematopoietic Lineage-Specific VAF Patterns and Correlate with Distinct Genetic and Prognostic Profiles in Patients with Myeloid Neoplasms
Source: Cancers (Basel). 2026 Apr 20;18(8):1308. doi: 10.3390/cancers18081308 (PMC13114748; doi:10.3390/cancers18081308)
Supplement: Supplementary file 1 [file cancers-18-01308-s001.zip › Supplementary Files/Supplementary Table S2.xlsx]

## Sheet: Hoja1
	Table S2: Accompanying mutations in SF3B1-mutated patients.
	Patient	SF3B1 mutation	Co-mutated gene	Protein change	Damage prediction	VAF in BM (%)	VAF in CD3+ (%)
	1	p.K666N	NRAS	p.G13D	Pathogenic	44.56	46.38
			RUNX1	p.K171Q	Pathogenic moderate	64.46	63.96
	2	p.K700E	IDH1	p.F32V	VUS	40	0
	3	p.Y141C	CSNK1A1	p.E98K	Pathogenic moderate	25	0
	4	p.K666N	none	NA	NA	NA	NA
	5	p.E622D	none	NA	NA	NA	NA
	6	p.D781G	TP53	p.G244D	Pathogenic	30.26	0
	7	p.K700E	TET2	p.A1379D	Pathogenic moderate	48.99	6.55
			TET2	p.I1873T	Pathogenic moderate	49.46	8.24
	8	p.K700E	none	NA	NA	NA	NA
	9	p.K700E	ASXL1	p.G646Wfs*12	Pathogenic	2.2	0
	10	p.K700E	JAK2	p.V617F	Pathogenic	35.71	7.02
	11	p.H662Q	ASXL1	ND	ND	ND	ND
			TET2	ND	ND	ND	ND
			RUNX1	ND	ND	ND	ND
			CUX1	ND	ND	ND	ND
	12	p.K666R	TET2	p.E1786Rfs*34	Pathogenic	47.56	0
			CALR	ND	ND	ND	ND
			ZRSR2	p.R169X	Pathogenic	95.7	7.7
	13	p.H662Q	none	NA	NA	NA	NA
	14	p.K700E	NRAS	p.G13R	Pathogenic	3.01	0
	15	p.K700E	ASXL1	p.E1102D	VUS	46.95	52.18
	16	p.K700E	CSNK1A1	p.E98A	Pathogenic	19.38	0
	17	p.K700E	none	NA	NA	NA	NA
	18	p.G742D	TET2	ND	ND	18	ND
	19	p.K700E	GATA2	p.L359S	Pathogenic	8.43	0
	20	p.D781E	IDH1	p.R132C	Pathogenic	3.86	0
			IDH2	p.R140Q	Pathogenic	4.39	0
	21	p.K700E	none	NA	NA	NA	NA
	22	p.K666R	CALR	Lys375Asnfs*	Pathogenic	28	0
	23	p.K700E	none	NA	NA	NA	NA
	VUS: variant of uncertain significance; NA: Not applicable; ND: Non-determined.
